# Supplementary material for: Amphiphilic Low-Molecular-Weight Gelators Bearing β-S-N-Acetylglucosamine Linked to a Tartaric Acid Scaffold: Synthesis, Self-Assembly and Wheat Germ Agglutinin Binding
Source: Gels. 2023 Dec 21;10(1):5. doi: 10.3390/gels10010005 (PMC10815405; doi:10.3390/gels10010005)
Supplement: Supplementary file 1 [file gels-10-00005-s001.zip]

Archive with 1 entries (1 files):
- gels-2728906-supplementary.pdf
